# Supplementary material for: Screening for individuals with postpartum depression by an attenuated and delayed niacin skin flushing response: a case control study
Source: BMC Pregnancy Childbirth. 2025 Sep 24;25:943. doi: 10.1186/s12884-025-08040-x (PMC12462174; doi:10.1186/s12884-025-08040-x)
Supplement: Supplementary file 1 — Supplementary Material 1. [file 12884_2025_8040_MOESM1_ESM.xlsx]

## Sheet: Sheet1
	Supplementary Table 1. Comparison results among 4 groups by multiple linear regression modeling analysis
	Niacin test	time (s)	HC		PPD		FC	log2FC	p_valuea	adj_p_valueb
			Mean	SEM	Mean	SEM
	Score at 60 mM AMN	20	0.281627	0.0158729	0.037037	0.0211144	0.131511	-2.92674	3.71475e-05	0.00144329
		30	0.353163	0.0174423	0.0617284	0.0269068	0.174787	-2.51633	9.2896e-06	0.000906367
		40	0.448042	0.0191244	0.197531	0.0539197	0.440876	-1.18156	0.00047299	0.00264789
		50	0.58509	0.0208456	0.271605	0.0608894	0.46421	-1.10715	8.15221e-05	0.00146184
		60	0.742857	0.0224146	0.419753	0.069974	0.565052	-0.823544	0.000354178	0.00225703
		70	0.915789	0.0241853	0.530864	0.076752	0.579679	-0.786673	0.000115636	0.00146184
		80	1.07218	0.0252171	0.703704	0.0936971	0.65633	-0.607508	0.000378768	0.00231179
		90	1.23759	0.0252154	0.814815	0.1041	0.658386	-0.602994	4.73661e-05	0.00144329
		100	1.39549	0.0254273	1.03704	0.118432	0.743135	-0.428303	0.000781163	0.0035004
		110	1.56466	0.0253937	1.1358	0.121403	0.725909	-0.462139	0.00016181	0.00152019
		120	1.6882	0.0252582	1.28395	0.120742	0.760542	-0.3949	0.000684351	0.00323014
		130	1.79414	0.0246034	1.39506	0.126295	0.777566	-0.362963	0.0012647	0.00456841
		140	1.91285	0.024145	1.53086	0.123086	0.800306	-0.321376	0.00207119	0.00637568
		150	2.00376	0.0235203	1.58025	0.124057	0.788642	-0.342557	0.000746817	0.00343342
		160	2.07519	0.0229414	1.67901	0.121497	0.809089	-0.305629	0.0017465	0.00562057
		170	2.1406	0.0224228	1.76543	0.119505	0.824736	-0.277995	0.00334099	0.0090951
		180	2.21112	0.0217384	1.82716	0.114921	0.826351	-0.275174	0.00124764	0.00455326
		190	2.26747	0.0211758	1.83951	0.113116	0.81126	-0.301764	0.000170322	0.00152019
		200	2.30804	0.0204033	1.97531	0.112458	0.855838	-0.22459	0.00659621	0.015961
		210	2.3441	0.0200793	2.07407	0.0990351	0.884805	-0.176568	0.00715148	0.0167657
		220	2.38017	0.0196721	2.09877	0.0987654	0.881773	-0.181521	0.00471611	0.0120108
		230	2.40721	0.0190567	2.1358	0.0989966	0.887251	-0.172585	0.00822823	0.0187922
		240	2.45229	0.0184021	2.20988	0.0908058	0.901148	-0.150165	0.00736068	0.0171426
		250	2.46957	0.0180906	2.25926	0.089197	0.914838	-0.128411	0.0219612	0.0444243
		260	2.49662	0.0178276	2.28395	0.0882522	0.914817	-0.128444	0.0177528	0.0365378
		270	2.50939	0.0174753	2.2963	0.0868596	0.915081	-0.128029	0.0151327	0.0322709
		280	2.52853	0.017132	2.32099	0.0857558	0.91792	-0.123559	0.0167248	0.0350331
		290	2.55405	0.016787	2.33333	0.0824022	0.91358	-0.130397	0.00595677	0.0145923
		300	2.56156	0.0165991	2.37037	0.0832304	0.925361	-0.111911	0.0261399	0.0508435
		310	2.57626	0.0162466	2.39506	0.07989	0.929667	-0.105214	0.0241799	0.0475537
		320	2.58152	0.0162621	2.48148	0.0726719	0.961249	-0.0570178	0.181095	0.240734
		330	2.60752	0.015869	2.4321	0.072304	0.932725	-0.100476	0.00953142	0.0214912
		340	2.61382	0.0157273	2.46914	0.0726195	0.944645	-0.0821559	0.0411473	0.0762626
		350	2.6296	0.0153082	2.51852	0.0705164	0.957757	-0.062269	0.124371	0.184215
		360	2.64012	0.0152386	2.49383	0.0705434	0.944588	-0.0822421	0.0301377	0.057669
		370	2.65688	0.0150439	2.54321	0.0658501	0.957215	-0.0630852	0.0593957	0.103577
		380	2.66892	0.0147944	2.58025	0.0654146	0.966774	-0.0487491	0.15936	0.222978
		390	2.66441	0.0148324	2.5679	0.0655891	0.963779	-0.053226	0.121956	0.182163
		400	2.67696	0.0145712	2.60494	0.0625562	0.973096	-0.0393452	0.218733	0.272646
		410	2.69555	0.0142356	2.60494	0.0574107	0.966383	-0.0493326	0.0576978	0.101617
		420	2.71289	0.0140078	2.67901	0.0550734	0.987514	-0.0181273	0.399098	0.427246
		430	2.71342	0.0139219	2.66667	0.0582672	0.982768	-0.0250769	0.370249	0.405402
		440	2.71719	0.0138374	2.66667	0.0582672	0.981404	-0.0270804	0.336065	0.376478
		450	2.73605	0.0135626	2.7037	0.0567767	0.988178	-0.0171566	0.541273	0.547459
		460	2.7368	0.013385	2.67901	0.0578076	0.978884	-0.0307901	0.280742	0.323722
		470	2.75641	0.0130251	2.7037	0.0539903	0.980879	-0.0278536	0.237665	0.289118
		480	2.75566	0.0130795	2.69136	0.0573111	0.976667	-0.0340615	0.21458	0.270094
		490	2.76244	0.0128031	2.76543	0.0473743	1.00108	0.00155999	0.829972	0.829972
		500	2.75925	0.0128526	2.74074	0.0520499	0.993294	-0.00970785	0.65306	0.658641
		510	2.76697	0.012599	2.76543	0.0473743	0.999445	-0.00080121	0.770414	0.772596
		520	2.78474	0.0121669	2.76543	0.0505269	0.993065	-0.0100394	0.661689	0.665448
		530	2.79456	0.0121778	2.74074	0.0520499	0.980741	-0.0280563	0.211305	0.268108
		540	2.79547	0.0118782	2.75309	0.0513126	0.984838	-0.0220418	0.357139	0.393854
		550	2.8074	0.0117466	2.75309	0.0513126	0.980653	-0.0281857	0.216104	0.270321
		560	2.79516	0.0123982	2.74074	0.0520499	0.98053	-0.0283663	0.181571	0.240734
		570	2.80877	0.0119121	2.79012	0.0455286	0.993362	-0.00960848	0.465265	0.477402
		580	2.81467	0.0116516	2.74074	0.0549348	0.973733	-0.0384024	0.13773	0.199006
		590	2.81577	0.0115827	2.75309	0.0542367	0.977739	-0.0324794	0.22267	0.27658
		600	2.82777	0.0113309	2.79012	0.0488006	0.986687	-0.0193355	0.362555	0.398585
	Score at 20 mM AMN	20	0.119549	0.0124676	0	0	0	/	0.00681499	0.0160834
		30	0.14275	0.0130558	0.0123457	0.0123457	0.0864847	-3.53141	0.00672581	0.0160312
		40	0.185575	0.0144139	0.037037	0.0274674	0.19958	-2.32496	0.0033657	0.0090951
		50	0.278529	0.0174853	0.0617284	0.0269068	0.221623	-2.17382	0.00174129	0.00562057
		60	0.383171	0.0197142	0.17284	0.0520865	0.451077	-1.14855	0.0058872	0.0145923
		70	0.487218	0.0208826	0.246914	0.0621896	0.506783	-0.980561	0.00248577	0.00727646
		80	0.616541	0.0226194	0.345679	0.0706244	0.560674	-0.834765	0.00248715	0.00727646
		90	0.761082	0.0238888	0.395062	0.0759284	0.519079	-0.945974	9.17177e-05	0.00146184
		100	0.898573	0.0252326	0.493827	0.0826331	0.549569	-0.863629	6.36055e-05	0.00144329
		110	1.05259	0.0263349	0.604938	0.10043	0.574713	-0.799087	1.00322e-05	0.000906367
		120	1.17431	0.0263696	0.753086	0.109052	0.641304	-0.64092	5.96249e-05	0.00144329
		130	1.28099	0.0268072	0.91358	0.11811	0.713182	-0.487658	0.000619445	0.00304561
		140	1.40721	0.0269786	1	0.116534	0.710625	-0.49284	0.000318641	0.00225703
		150	1.49587	0.0268053	1.04938	0.113721	0.701521	-0.511442	8.52534e-05	0.00146184
		160	1.60346	0.0264583	1.19753	0.1184	0.746841	-0.421127	0.000566454	0.00298442
		170	1.67119	0.0261082	1.2963	0.12101	0.775672	-0.366482	0.00186181	0.00588465
		180	1.76054	0.0260151	1.32099	0.11362	0.75033	-0.414403	0.000171773	0.00152019
		190	1.82919	0.0263538	1.35802	0.115615	0.742417	-0.429699	6.87913e-05	0.00144329
		200	1.88412	0.025261	1.39506	0.116108	0.74043	-0.433564	2.76465e-05	0.00142144
		210	1.92852	0.0247431	1.46914	0.116649	0.761795	-0.392525	9.67148e-05	0.00146184
		220	1.97366	0.0243975	1.49383	0.119313	0.75688	-0.401863	6.39949e-05	0.00144329
		230	2.00075	0.0240593	1.54321	0.117916	0.771315	-0.374608	0.000122835	0.00146184
		240	2.04364	0.0233516	1.61728	0.115961	0.791373	-0.337569	0.000306922	0.00225703
		250	2.05568	0.022918	1.65432	0.115417	0.804756	-0.313377	0.000823816	0.00360038
		260	2.08804	0.0226063	1.7037	0.113099	0.815936	-0.293472	0.00101766	0.00409375
		270	2.1188	0.0222275	1.74074	0.110802	0.82157	-0.283544	0.000839237	0.00362204
		280	2.142	0.0217447	1.76543	0.112863	0.824199	-0.278936	0.00124669	0.00455326
		290	2.16454	0.0214686	1.77778	0.106863	0.82132	-0.283984	0.00036342	0.00225703
		300	2.19609	0.0209223	1.82716	0.105102	0.832005	-0.265336	0.0005421	0.00290763
		310	2.20602	0.0203812	1.85185	0.105572	0.839456	-0.252474	0.00115022	0.0044375
		320	2.22481	0.0201901	1.87654	0.104502	0.843461	-0.245606	0.00118258	0.00448115
		330	2.24755	0.0200264	1.91358	0.107148	0.851405	-0.232082	0.0030833	0.00859439
		340	2.25639	0.0197642	1.88889	0.102439	0.837128	-0.256479	0.000363016	0.00225703
		350	2.2797	0.0197126	1.93827	0.0999161	0.850231	-0.234073	0.000613165	0.00304561
		360	2.29323	0.0193912	1.96296	0.0953299	0.855981	-0.22435	0.000459729	0.00264789
		370	2.31325	0.0193483	1.98765	0.0954098	0.859246	-0.218856	0.000583735	0.00299481
		380	2.32907	0.0188389	2.07407	0.095868	0.890517	-0.167284	0.0110425	0.0241298
		390	2.33434	0.0186032	2.09877	0.0923041	0.899084	-0.153472	0.0137254	0.0296267
		400	2.36775	0.018473	2.09877	0.085355	0.886398	-0.173974	0.00123875	0.00455326
		410	2.37557	0.0184559	2.12346	0.0867498	0.893874	-0.161856	0.00319191	0.00875919
		420	2.3816	0.0182395	2.18519	0.088036	0.917529	-0.124175	0.0318235	0.0602435
		430	2.39547	0.0180574	2.1358	0.0838007	0.8916	-0.165532	0.0015541	0.00518424
		440	2.42189	0.0178431	2.19753	0.0868157	0.907363	-0.140248	0.0108065	0.023761
		450	2.44981	0.0173735	2.17284	0.0874716	0.886942	-0.173089	0.00141093	0.0049287
		460	2.45208	0.0174432	2.20988	0.0855556	0.901227	-0.150038	0.00458163	0.0117529
		470	2.45585	0.0171567	2.20988	0.0837325	0.899842	-0.152256	0.00311524	0.00861557
		480	2.47623	0.0170216	2.25926	0.0856669	0.91238	-0.132293	0.0141435	0.0303442
		490	2.48151	0.0170265	2.30864	0.0835958	0.930338	-0.104173	0.0516595	0.0928297
		500	2.5	0.016903	2.30864	0.0835958	0.923457	-0.114884	0.0267346	0.0517161
		510	2.51245	0.0164222	2.33333	0.0824022	0.928707	-0.106704	0.04045	0.0753647
		520	2.51057	0.0165623	2.34568	0.0845476	0.93432	-0.0980117	0.084033	0.133999
		530	2.53097	0.0162673	2.32099	0.083937	0.917036	-0.12495	0.0156842	0.0330489
		540	2.53172	0.0162314	2.38272	0.083459	0.941144	-0.087512	0.129392	0.189276
		550	2.54271	0.0164569	2.41975	0.0840051	0.951645	-0.0715048	0.262115	0.307247
		560	2.548	0.0163077	2.41975	0.0783002	0.949669	-0.0745037	0.134659	0.195366
		570	2.55782	0.0162141	2.41975	0.0821475	0.94602	-0.0800567	0.161036	0.224436
		580	2.57186	0.0159267	2.4321	0.0803892	0.945657	-0.0806108	0.131974	0.192258
		590	2.58333	0.0156724	2.40741	0.0800805	0.9319	-0.101753	0.0376691	0.0705549
		600	2.58908	0.0155775	2.45679	0.0746378	0.948904	-0.0756664	0.0874144	0.138146
	Score at 6.67 mM AMN	20	0.0518797	0.00820112	0	0	0	/	0.0758119	0.124783
		30	0.0586026	0.00885824	0	0	0	/	0.0621998	0.106887
		40	0.0683696	0.00951228	0	0	0	/	0.0435584	0.0794829
		50	0.100601	0.0114841	0.0123457	0.0123457	0.12272	-3.02656	0.0416348	0.0763663
		60	0.162913	0.0136978	0.037037	0.0274674	0.227343	-2.13706	0.00908866	0.0206243
		70	0.222973	0.0158509	0.0987654	0.0415923	0.442948	-1.17479	0.0370947	0.0698485
		80	0.304511	0.0180062	0.160494	0.0540256	0.527054	-0.923978	0.0254038	0.0496848
		90	0.407964	0.0202339	0.246914	0.0669689	0.605234	-0.724435	0.0315992	0.0601404
		100	0.495495	0.0218244	0.308642	0.0758531	0.622896	-0.682938	0.0195285	0.0397305
		110	0.598348	0.023188	0.37037	0.0832304	0.618988	-0.692017	0.00662788	0.015961
		120	0.694966	0.0246783	0.382716	0.081589	0.550697	-0.860668	0.00111815	0.00439805
		130	0.810811	0.0261537	0.469136	0.0947486	0.578601	-0.78936	0.000478715	0.00264789
		140	0.90308	0.0265073	0.54321	0.0994575	0.601508	-0.733345	0.000343606	0.00225703
		150	1.00676	0.0274711	0.641975	0.104392	0.637664	-0.649133	0.000674735	0.00322779
		160	1.09549	0.0275626	0.753086	0.110458	0.687443	-0.540687	0.0013883	0.0049287
		170	1.17532	0.0274631	0.814815	0.112644	0.693271	-0.528509	0.000933368	0.003842
		180	1.25564	0.0278897	0.839506	0.111744	0.668589	-0.580809	0.000233311	0.00186048
		190	1.3133	0.0279122	0.901235	0.113318	0.686238	-0.54322	0.000348593	0.00225703
		200	1.3734	0.0278422	0.962963	0.113099	0.701151	-0.512203	0.000433496	0.00255763
		210	1.43651	0.0277609	1.01235	0.113167	0.704724	-0.50487	0.00032005	0.00225703
		220	1.47895	0.0273476	1.03704	0.113099	0.701199	-0.512103	0.000136616	0.00146184
		230	1.52817	0.0271284	1.11111	0.116534	0.727084	-0.459806	0.00039803	0.00238818
		240	1.56649	0.026995	1.12346	0.113015	0.71718	-0.479592	0.000148428	0.00150124
		250	1.61157	0.0266732	1.12346	0.113015	0.697119	-0.520522	2.81076e-05	0.00142144
		260	1.63657	0.026495	1.1358	0.112152	0.694014	-0.526962	1.54686e-05	0.00109518
		270	1.6594	0.0261344	1.20988	0.113469	0.729105	-0.455801	0.000133105	0.00146184
		280	1.68994	0.0256611	1.23457	0.111488	0.73054	-0.452966	5.50262e-05	0.00144329
		290	1.71321	0.0255238	1.28395	0.110043	0.74944	-0.416115	0.000129376	0.00146184
		300	1.74474	0.0252443	1.30864	0.110613	0.750048	-0.414946	0.000108589	0.00146184
		310	1.76108	0.0248586	1.30864	0.109209	0.74309	-0.428392	4.93849e-05	0.00144329
		320	1.79189	0.0246006	1.2963	0.108929	0.723426	-0.467083	8.10812e-06	0.000906367
		330	1.82331	0.0244506	1.33333	0.108298	0.731271	-0.451521	1.02414e-05	0.000906367
		340	1.83684	0.0242438	1.40741	0.107981	0.76621	-0.384188	0.000103481	0.00146184
		350	1.87068	0.0241526	1.50617	0.10559	0.805149	-0.312673	0.00104736	0.0041659
		360	1.88947	0.0237883	1.50617	0.10559	0.797139	-0.327097	0.000490941	0.00267374
		370	1.90745	0.0238075	1.50617	0.104118	0.789627	-0.340757	0.000180576	0.00155912
		380	1.9119	0.0235674	1.50617	0.102625	0.787789	-0.344118	0.000106271	0.00146184
		390	1.9488	0.0232035	1.59259	0.103604	0.817219	-0.291205	0.000771039	0.00349933
		400	1.97289	0.0231122	1.62963	0.104593	0.826011	-0.275768	0.00142013	0.0049287
		410	1.9887	0.022625	1.65432	0.107095	0.831862	-0.265584	0.00252337	0.0073219
		420	1.99171	0.0221723	1.64198	0.102903	0.824405	-0.278576	0.00115325	0.0044375
		430	2.02338	0.0222489	1.67901	0.103678	0.829806	-0.269153	0.00155673	0.00518424
		440	2.04072	0.0221411	1.74074	0.102104	0.853002	-0.22938	0.00597708	0.0145923
		450	2.05053	0.0217526	1.74074	0.103604	0.848923	-0.236294	0.00494996	0.0125163
		460	2.07089	0.02193	1.74074	0.102104	0.840576	-0.25055	0.0022847	0.00691268
		470	2.07919	0.0215316	1.75309	0.10173	0.84316	-0.246121	0.00262463	0.00755381
		480	2.08522	0.0217234	1.74074	0.103604	0.8348	-0.260497	0.00156699	0.00518424
		490	2.09729	0.0214497	1.79012	0.102011	0.853543	-0.228464	0.00450811	0.0116487
		500	2.11321	0.0214125	1.82716	0.105102	0.864638	-0.209831	0.0118739	0.0257874
		510	2.13358	0.0211781	1.81481	0.105572	0.850594	-0.233457	0.00434843	0.0113311
		520	2.14706	0.0212363	1.85185	0.102607	0.862506	-0.213393	0.00674758	0.0160312
		530	2.1448	0.0210207	1.88889	0.0993808	0.880684	-0.183303	0.0171959	0.0358079
		540	2.15234	0.0210345	1.90123	0.101842	0.883335	-0.178968	0.023934	0.0473332
		550	2.16302	0.0207388	1.90123	0.101842	0.878973	-0.18611	0.0181295	0.0370974
		560	2.17523	0.0206176	1.91358	0.101223	0.879715	-0.184891	0.017694	0.0365378
		570	2.18656	0.0204187	1.87654	0.0999733	0.858219	-0.220583	0.0030446	0.00855388
		580	2.18911	0.0204036	1.91358	0.0996871	0.874137	-0.194068	0.0106291	0.0235169
		590	2.19682	0.0204128	1.92593	0.102104	0.876688	-0.189865	0.0153205	0.0324758
		600	2.1947	0.020255	1.93827	0.101449	0.883161	-0.179251	0.0235913	0.0471827
	Score at 2.22 mM AMN	20	0.02855	0.00604427	0	0	0	/	0.187701	0.244948
		30	0.0315315	0.00648033	0	0	0	/	0.172522	0.235343
		40	0.0345345	0.00688983	0	0	0	/	0.158561	0.222978
		50	0.0420105	0.00701801	0	0	0	/	0.0969103	0.150466
		60	0.0660165	0.00954679	0.0123457	0.0123457	0.187009	-2.41882	0.158496	0.222978
		70	0.0915229	0.0110385	0.0123457	0.0123457	0.134892	-2.89013	0.0639954	0.108394
		80	0.114779	0.0118867	0.0123457	0.0123457	0.107561	-3.21678	0.0222647	0.0447824
		90	0.142536	0.0127859	0.0493827	0.024224	0.346459	-1.52924	0.100258	0.154984
		100	0.177044	0.0140686	0.0493827	0.024224	0.278929	-1.84203	0.0285654	0.0549573
		110	0.227307	0.0156549	0.0864198	0.0359935	0.38019	-1.39521	0.0238786	0.0473332
		120	0.289572	0.0175519	0.111111	0.0464811	0.383708	-1.38192	0.0043532	0.0113311
		130	0.339085	0.0188264	0.123457	0.0477349	0.364088	-1.45764	0.00177183	0.00565071
		140	0.4006	0.0206124	0.197531	0.0667124	0.493087	-1.02008	0.0029708	0.00848117
		150	0.455364	0.0219141	0.222222	0.0724356	0.48801	-1.03502	0.00141507	0.0049287
		160	0.512378	0.0227502	0.296296	0.0774685	0.578277	-0.790168	0.00770746	0.0177172
		170	0.571321	0.0236456	0.358025	0.0866179	0.626661	-0.674243	0.00767022	0.0177172
		180	0.630631	0.0242334	0.345679	0.0808147	0.548148	-0.867362	0.00151084	0.00514267
		190	0.692943	0.0253133	0.382716	0.0888331	0.552305	-0.856462	0.000601149	0.0030401
		200	0.728228	0.0251596	0.419753	0.0910572	0.576403	-0.79485	0.000667646	0.00322779
		210	0.771021	0.0256854	0.432099	0.0911827	0.560424	-0.835409	0.000335891	0.00225703
		220	0.791291	0.0256725	0.481481	0.101091	0.608476	-0.716729	0.000477599	0.00264789
		230	0.814565	0.0258604	0.506173	0.10111	0.621403	-0.686399	0.000727537	0.00338879
		240	0.844711	0.0262139	0.493827	0.0980102	0.584611	-0.774452	0.000258847	0.001992
		250	0.874719	0.0263766	0.506173	0.0995723	0.578669	-0.789189	0.000140402	0.00146184
		260	0.888972	0.0264563	0.518519	0.0995532	0.583279	-0.777743	0.00013679	0.00146184
		270	0.904655	0.0263952	0.555556	0.100922	0.614108	-0.703436	0.00033838	0.00225703
		280	0.931733	0.0266385	0.567901	0.103843	0.609511	-0.714276	0.000193115	0.00162769
		290	0.963991	0.0270518	0.580247	0.10521	0.601922	-0.732353	0.000118421	0.00146184
		300	0.965465	0.0267709	0.604938	0.106399	0.626577	-0.674437	0.000236502	0.00186048
		310	0.970721	0.0265117	0.604938	0.106399	0.623185	-0.682268	0.000168654	0.00152019
		320	0.994745	0.026587	0.604938	0.106399	0.608134	-0.717538	7.71415e-05	0.00146184
		330	1.01727	0.0267939	0.641975	0.108737	0.631078	-0.664109	0.000157006	0.00152019
		340	1.03604	0.0268114	0.641975	0.110147	0.619646	-0.690484	6.93107e-05	0.00144329
		350	1.05556	0.0269121	0.666667	0.111111	0.631579	-0.662965	0.00010268	0.00146184
		360	1.06907	0.0267418	0.654321	0.107095	0.612047	-0.708285	4.51221e-05	0.00144329
		370	1.08346	0.0266574	0.703704	0.107503	0.649498	-0.622604	0.000205737	0.00169374
		380	1.1157	0.0270295	0.740741	0.1094	0.663923	-0.590912	0.000319659	0.00225703
		390	1.12998	0.0270746	0.777778	0.108298	0.688313	-0.538864	0.000853342	0.00362204
		400	1.13459	0.0267331	0.802469	0.110302	0.707279	-0.499649	0.00118991	0.00448115
		410	1.16855	0.026988	0.802469	0.108894	0.686723	-0.542199	0.000573278	0.00298442
		420	1.17532	0.0269033	0.82716	0.110819	0.703775	-0.506814	0.000869699	0.00362204
		430	1.19428	0.0267424	0.839506	0.107521	0.702941	-0.508525	0.000809072	0.00358014
		440	1.21762	0.026913	0.864198	0.110768	0.709743	-0.494632	0.000864725	0.00362204
		450	1.23117	0.0269959	0.91358	0.109991	0.742039	-0.430432	0.00301477	0.00853784
		460	1.24717	0.0267424	0.91358	0.108579	0.73252	-0.449059	0.00165693	0.00543104
		470	1.2613	0.0266415	0.938272	0.108789	0.743895	-0.426828	0.0023073	0.0069219
		480	1.2869	0.0267193	0.975309	0.109679	0.757876	-0.399967	0.00434176	0.0113311
		490	1.30572	0.0265306	0.950617	0.106721	0.728039	-0.457912	0.00098071	0.00399048
		500	1.30445	0.0264247	0.962963	0.107503	0.738216	-0.437885	0.00149964	0.00514267
		510	1.33157	0.0265431	1	0.111111	0.75099	-0.413134	0.00221683	0.00676516
		520	1.3361	0.0262866	1.02469	0.112458	0.766929	-0.382835	0.00402898	0.0107238
		530	1.35117	0.0263322	1.01235	0.108999	0.749237	-0.416505	0.00193086	0.00599583
		540	1.35644	0.0262683	1.02469	0.109679	0.755425	-0.404639	0.00248117	0.00727646
		550	1.35747	0.0261074	1.06173	0.114323	0.78214	-0.354501	0.00595197	0.0145923
		560	1.37962	0.0263702	1.03704	0.108929	0.751682	-0.411806	0.00190614	0.00597146
		570	1.38717	0.0263524	1.08642	0.112762	0.783192	-0.352563	0.00578733	0.0145299
		580	1.39834	0.0264226	1.07407	0.1094	0.768108	-0.380619	0.00369992	0.00992251
		590	1.39213	0.02629	1.11111	0.112491	0.798139	-0.325288	0.0100063	0.0224192
		600	1.39621	0.0263097	1.11111	0.111111	0.795804	-0.329515	0.0101703	0.0226434
	Score at 0.74 mM AMN	20	0.00900901	0.00317202	0	0	0	/	0.434601	0.452496
		30	0.00975244	0.00325662	0	0	0	/	0.412471	0.433465
		40	0.00975244	0.00325662	0	0	0	/	0.412471	0.433465
		50	0.0142429	0.00428697	0	0	0	/	0.354738	0.39243
		60	0.0187406	0.00465146	0	0	0	/	0.267527	0.312557
		70	0.0209895	0.00482221	0	0	0	/	0.233888	0.286493
		80	0.0314843	0.00629974	0	0	0	/	0.165701	0.230032
		90	0.0404798	0.00694162	0	0	0	/	0.105226	0.161255
		100	0.047976	0.00760242	0	0	0	/	0.0793737	0.127719
		110	0.0562219	0.00830331	0	0	0	/	0.060073	0.104244
		120	0.0689655	0.00910555	0.0246914	0.01735	0.358025	-1.48187	0.284241	0.326692
		130	0.0794603	0.00970039	0.0246914	0.01735	0.310738	-1.68623	0.196507	0.252587
		140	0.0869565	0.0102173	0.0246914	0.01735	0.283951	-1.81629	0.15182	0.217588
		150	0.105697	0.0114651	0.0493827	0.024224	0.46721	-1.09786	0.383529	0.41647
		160	0.121439	0.0120439	0.0617284	0.0269068	0.508307	-0.976229	0.403017	0.427246
		170	0.14018	0.0130822	0.0740741	0.0341465	0.528421	-0.920239	0.270128	0.314557
		180	0.158171	0.013646	0.0987654	0.0376998	0.624422	-0.679406	0.432993	0.452152
		190	0.174663	0.0144975	0.0987654	0.0376998	0.565464	-0.822493	0.32674	0.367193
		200	0.191154	0.0148789	0.0987654	0.0376998	0.516679	-0.95266	0.196932	0.252587
		210	0.208396	0.0159325	0.111111	0.0392837	0.533173	-0.907323	0.257542	0.302889
		220	0.212894	0.0159231	0.148148	0.0558633	0.695879	-0.523092	0.255301	0.301738
		230	0.226387	0.0164452	0.148148	0.053029	0.654403	-0.611749	0.192697	0.248959
		240	0.232384	0.0164508	0.17284	0.0603235	0.743767	-0.427077	0.251045	0.301738
		250	0.241379	0.0166259	0.160494	0.0568102	0.664903	-0.588784	0.187813	0.244948
		260	0.257121	0.0171338	0.160494	0.0568102	0.624195	-0.679932	0.126826	0.186292
		270	0.258621	0.0171823	0.185185	0.0636132	0.716049	-0.481869	0.14298	0.205751
		280	0.268366	0.017315	0.185185	0.0659946	0.690048	-0.535232	0.101936	0.156893
		290	0.277361	0.0176594	0.160494	0.0568102	0.578645	-0.789249	0.0703617	0.117491
		300	0.278861	0.0176098	0.160494	0.0568102	0.575534	-0.797026	0.0629177	0.107081
		310	0.275112	0.0172843	0.160494	0.0568102	0.583375	-0.777504	0.0604827	0.104443
		320	0.278111	0.0173457	0.160494	0.0568102	0.577086	-0.793143	0.0550583	0.0974532
		330	0.285821	0.0177093	0.185185	0.0636132	0.647905	-0.626146	0.0917654	0.143739
		340	0.291073	0.0179451	0.185185	0.0611392	0.636216	-0.652411	0.0892118	0.14036
		350	0.294824	0.0179462	0.185185	0.0611392	0.628122	-0.670884	0.0809218	0.129621
		360	0.297074	0.0179341	0.185185	0.0611392	0.623363	-0.681855	0.0725232	0.119968
		370	0.303303	0.018114	0.17284	0.0577086	0.569857	-0.811328	0.0538564	0.0962887
		380	0.309542	0.0183217	0.209877	0.0673943	0.678023	-0.560593	0.0678063	0.114302
		390	0.31405	0.0183256	0.197531	0.0643576	0.62898	-0.668914	0.0496399	0.0896557
		400	0.325564	0.0186871	0.209877	0.0673943	0.644655	-0.6334	0.0462573	0.0839749
		410	0.326561	0.0186977	0.209877	0.0673943	0.642686	-0.637813	0.0415503	0.0763663
		420	0.326561	0.018516	0.234568	0.0730119	0.718297	-0.477348	0.0699819	0.11741
		430	0.338855	0.0189927	0.246914	0.0756267	0.728669	-0.456664	0.06283	0.107081
		440	0.34262	0.0189866	0.259259	0.0761289	0.756695	-0.402216	0.095677	0.149205
		450	0.353163	0.0194019	0.246914	0.0735579	0.69915	-0.516327	0.0708686	0.117782
		460	0.346386	0.0188907	0.222222	0.0657342	0.641546	-0.640376	0.0587666	0.102987
		470	0.356175	0.0193606	0.234568	0.0708668	0.658575	-0.602579	0.0546748	0.0972608
		480	0.357681	0.0192814	0.246914	0.0669689	0.690318	-0.534666	0.126265	0.18624
		490	0.365211	0.0193218	0.259259	0.0675355	0.709889	-0.494334	0.153382	0.218941
		500	0.365486	0.0190921	0.246914	0.0646235	0.675576	-0.56581	0.120354	0.181299
		510	0.378297	0.0196222	0.259259	0.0675355	0.685333	-0.545123	0.111934	0.16949
		520	0.379804	0.0192517	0.246914	0.0646235	0.650108	-0.621249	0.07814	0.126308
		530	0.390354	0.019704	0.259259	0.0675355	0.664164	-0.590388	0.0769903	0.125021
		540	0.390649	0.0196806	0.259259	0.0675355	0.663664	-0.591476	0.0761386	0.124783
		550	0.389894	0.0196487	0.259259	0.0675355	0.664947	-0.588688	0.0765428	0.124867
		560	0.394717	0.0197012	0.283951	0.0707861	0.719378	-0.475179	0.121133	0.1817
		570	0.403019	0.0200176	0.283951	0.0707861	0.704559	-0.505207	0.106906	0.163123
		580	0.40514	0.0200335	0.271605	0.0680694	0.670398	-0.57691	0.0867253	0.137671
		590	0.403177	0.0198887	0.296296	0.0733763	0.734904	-0.444373	0.112036	0.16949
		600	0.399242	0.0197965	0.308642	0.077861	0.773069	-0.371331	0.123559	0.183781
	Score at 0.25 mM AMN	20	0.00900901	0.0036655	0	0	0	/	0.48509	0.493621
		30	0.00900225	0.00366413	0	0	0	/	0.485254	0.493621
		40	0.0105026	0.00423077	0	0	0	/	0.485255	0.493621
		50	0.0112444	0.00429364	0	0	0	/	0.459106	0.472452
		60	0.011994	0.00448407	0	0	0	/	0.459106	0.472452
		70	0.0142429	0.0048983	0	0	0	/	0.412649	0.433465
		80	0.0157421	0.00500826	0	0	0	/	0.372717	0.405975
		90	0.0149925	0.00495363	0	0	0	/	0.391969	0.421753
		100	0.017991	0.00548448	0	0	0	/	0.354739	0.39243
		110	0.0187406	0.00553357	0	0	0	/	0.337904	0.377344
		120	0.0194903	0.00558215	0	0	0	/	0.322103	0.363135
		130	0.0232384	0.00610059	0	0	0	/	0.280022	0.323722
		140	0.0232384	0.00581791	0	0	0	/	0.25571	0.301738
		150	0.0232384	0.00581791	0	0	0	/	0.25571	0.301738
		160	0.0254873	0.00623054	0	0	0	/	0.244513	0.296046
		170	0.0277361	0.00644496	0	0	0	/	0.223813	0.276614
		180	0.0307346	0.00660699	0	0	0	/	0.188208	0.244948
		190	0.0322339	0.00668615	0	0	0	/	0.17285	0.235343
		200	0.0322339	0.00668615	0	0	0	/	0.17285	0.235343
		210	0.0352324	0.00700323	0	0	0	/	0.158882	0.222978
		220	0.0337331	0.00668061	0	0	0	/	0.15888	0.222978
		230	0.035982	0.00719811	0.0123457	0.0123457	0.343107	-1.54327	0.4977	0.50483
		240	0.0367316	0.00707725	0.0123457	0.0123457	0.336105	-1.57302	0.457333	0.472452
		250	0.0374813	0.00711388	0.0123457	0.0123457	0.329383	-1.60216	0.438518	0.455236
		260	0.0397301	0.00745191	0.0123457	0.0123457	0.310738	-1.68623	0.420261	0.440155
		270	0.0404798	0.00748648	0.0123457	0.0123457	0.304984	-1.71319	0.403108	0.427246
		280	0.0404798	0.00748648	0.0123457	0.0123457	0.304984	-1.71319	0.403108	0.427246
		290	0.0412294	0.00766871	0.0123457	0.0123457	0.299439	-1.73967	0.403107	0.427246
		300	0.0404798	0.00733494	0.0123457	0.0123457	0.304984	-1.71319	0.386716	0.41737
		310	0.0412294	0.00752084	0.0123457	0.0123457	0.299439	-1.73967	0.386716	0.41737
		320	0.0412294	0.00737	0.0123457	0.0123457	0.299439	-1.73967	0.371046	0.405402
		330	0.0442611	0.00780434	0.0123457	0.0123457	0.278929	-1.84203	0.341301	0.379939
		340	0.0442611	0.00751081	0.0123457	0.0123457	0.278929	-1.84203	0.314479	0.355673
		350	0.0450113	0.00769232	0.0123457	0.0123457	0.27428	-1.86628	0.314479	0.355673
		360	0.0450113	0.0075448	0.0123457	0.0123457	0.27428	-1.86628	0.301923	0.343668
		370	0.0472973	0.00800753	0.0123457	0.0123457	0.261023	-1.93775	0.301308	0.343668
		380	0.0458302	0.00773111	0.0123457	0.0123457	0.269379	-1.89229	0.301118	0.343668
		390	0.0465815	0.00761773	0.0123457	0.0123457	0.265034	-1.91575	0.277613	0.322213
		400	0.0481203	0.00768713	0.0123457	0.0123457	0.256559	-1.96264	0.255675	0.301738
		410	0.0504138	0.00800257	0.0123457	0.0123457	0.244887	-2.02981	0.245033	0.296046
		420	0.0496614	0.00789979	0.0246914	0.0246914	0.497194	-1.00812	0.252775	0.301738
		430	0.0504518	0.00800549	0.0246914	0.0246914	0.489405	-1.0309	0.25223	0.301738
		440	0.0527108	0.00830602	0.0123457	0.0123457	0.234215	-2.09409	0.23484	0.286667
		450	0.0542169	0.00843359	0.0123457	0.0123457	0.227709	-2.13474	0.225421	0.27708
		460	0.0519578	0.00792744	0.0246914	0.0246914	0.475219	-1.07334	0.224261	0.276614
		470	0.0549699	0.00839642	0.0246914	0.0246914	0.44918	-1.15464	0.21516	0.270094
		480	0.0557229	0.00855907	0.0246914	0.0246914	0.44311	-1.17426	0.215003	0.270094
		490	0.0542169	0.00816168	0.0123457	0.0123457	0.227709	-2.13474	0.200175	0.25582
		500	0.0550113	0.00833201	0.0246914	0.0246914	0.448842	-1.15572	0.206708	0.263218
		510	0.0557649	0.00822596	0.0246914	0.0246914	0.442776	-1.17535	0.191289	0.248045
		520	0.0565185	0.00825636	0.0246914	0.0246914	0.436872	-1.19472	0.183966	0.242097
		530	0.057272	0.00835444	0.0246914	0.0246914	0.431124	-1.21382	0.183836	0.242097
		540	0.0580256	0.00851786	0.0123457	0.0123457	0.212763	-2.23268	0.177179	0.236685
		550	0.0587792	0.00854708	0.0246914	0.0246914	0.42007	-1.2513	0.176678	0.236685
		560	0.0588235	0.00855019	0.0246914	0.0246914	0.419753	-1.25239	0.176379	0.236685
		570	0.0588235	0.00855019	0.0246914	0.0246914	0.419753	-1.25239	0.176379	0.236685
		580	0.0574018	0.00829565	0.0246914	0.0246914	0.430149	-1.21709	0.176035	0.236685
		590	0.0582011	0.00832879	0.0246914	0.0246914	0.424242	-1.23704	0.169009	0.232798
		600	0.0582892	0.00826655	0.0246914	0.0246914	0.423601	-1.23922	0.168428	0.232798
	Abbreviations：
	AMN, aqueous methyl nicotinate.
	HC, healthy control.
	PPD, postpartum depression.
	SEM, standard error of the mean.
	FC, fold change.
	a, compared by Mann-Whitney U test.
	b, adjusted for multiple testing using the Benjamini-Hochberg procedure.
